# Supplementary material for: Intra-tropical movements as a beneficial strategy for Palearctic migratory birds
Source: R Soc Open Sci. 2018 Jan 3;5(1):171675. doi: 10.1098/rsos.171675 (PMC5792944; doi:10.1098/rsos.171675)
Supplement: R code used for analyses and explanatory notes [file rsos171675supp3.txt]

# ELECTRONIC SUPPLEMENTARY MATERIAL
# Kole�ek J, Hahn S, Emmenegger T, Proch�zka P. 2017 Intra-tropical movements as a beneficial strategy for Palearctic migratory birds. R. Soc. Open Sci. 4: 171675.

# ESM S1. R codes used for the main analyses.

library(lme4)
library(lmerTest)

setwd("B:/Desktop/NDVI/")

# Analysis of the difference in mean NDVI between non-breeding sites when the birds were present and when they stayed at the other non-breeding site

NDVIdata<-read.delim("Kolecek_et_al_S2_ESM.txt")
attach(NDVIdata)
str(NDVIdata)
a<-lmer(NDVI~popul*type+(1|year/logger/location))

# Analysis of the change in weekly NDVI (delta) during the two weeks around arrival at and around departure from the first or the second site of movers, single site of non-movers and between the first and the second site of movers during the two weeks around movement

deltas<-read.delim("Kolecek_et_al_S3_ESM.txt")
attach(deltas)
str(deltas)
b<-lmer(delta~popul*type+(1|year/logger))

# Explanatory notes to the datasets:
# logger - logger ID
# type (NDVI) - type of non-breeding site: 1 = first site of movers, 2 = second site of movers, single = single site of non-movers, M = second site when at first site and F = first site when at second site
# type (delta) - type of delta NDVI: between one week before and one week after arrival (arr) / departure (dep) at/from first (1), second (2) and single site and between the departure from the first and arrival at the second site (between)
# year - the years from which the NDVI data come
# popul - C = central population, SE = southeastern population
# location - the site at which the NDVI data were collected: 1 - single site of non-movers or first site of movers, 2 - second site of movers
# dist - distance between first and second sites of movers
