# Supplementary material for: Intra-tropical movements as a beneficial strategy for Palearctic migratory birds
Source: R Soc Open Sci. 2018 Jan 3;5(1):171675. doi: 10.1098/rsos.171675 (PMC5792944; doi:10.1098/rsos.171675)
Supplement: Data used for the analysis of difference in mean NDVI between nonbreeding sites [file rsos171675supp4.txt]

logger	type	year	popul	NDVI	location
10KR	1	2014_2015	C	0.155365079	1
10KR	2	2014_2015	C	0.143941176	2
10KR	F	2014_2015	C	0.113712418	1
10KR	M	2014_2015	C	0.302603175	2
10LJ	1	2014_2015	C	0.326252525	1
10LJ	2	2014_2015	C	0.2247	2
10LJ	F	2014_2015	C	0.173788889	1
10LJ	M	2014_2015	C	0.337232323	2
10LU	1	2014_2015	C	0.263041667	1
10LU	2	2014_2015	C	0.260789474	2
10LU	F	2014_2015	C	0.139783626	1
10LU	M	2014_2015	C	0.355180556	2
10LZ	1	2014_2015	C	0.317066667	1
10LZ	2	2014_2015	C	0.245722222	2
10LZ	F	2014_2015	C	0.159666667	1
10LZ	M	2014_2015	C	0.381059259	2
10SY	1	2014_2015	C	0.223410256	1
10SY	2	2014_2015	C	0.178747475	2
10SY	F	2014_2015	C	0.121737374	1
10SY	M	2014_2015	C	0.324777778	2
10TF	1	2014_2015	C	0.16659596	1
10TF	2	2014_2015	C	0.2708	2
10TF	F	2014_2015	C	0.108844444	1
10TF	M	2014_2015	C	0.395060606	2
10TH	1	2014_2015	C	0.346597222	1
10TH	2	2014_2015	C	0.243757576	2
10TH	F	2014_2015	C	0.173782828	1
10TH	M	2014_2015	C	0.410166667	2
10UM	1	2014_2015	C	0.263486111	1
10UM	2	2014_2015	C	0.307234568	2
10UM	F	2014_2015	C	0.136753086	1
10UM	M	2014_2015	C	0.240340278	2
14AZ	1	2015_2016	SE	0.244270833	1
14AZ	2	2015_2016	SE	0.093353535	2
14AZ	F	2015_2016	SE	0.103252525	1
14AZ	M	2015_2016	SE	0.110263889	2
14ES	single	2015_2016	SE	0.210239057	1
14FF	1	2015_2016	SE	0.35762963	1
14FF	2	2015_2016	SE	0.267372549	2
14FF	F	2015_2016	SE	0.186947712	1
14FF	M	2015_2016	SE	0.447385185	2
14GD	single	2015_2016	SE	0.422086806	1
14GF	1	2015_2016	SE	0.260138889	1
14GF	2	2015_2016	SE	0.1358	2
14GF	F	2015_2016	SE	0.118111111	1
14GF	M	2015_2016	SE	0.299296296	2
14GG	1	2015_2016	SE	0.225557692	1
14GG	2	2015_2016	SE	0.210122222	2
14GG	F	2015_2016	SE	0.1188125	1
14GG	M	2015_2016	SE	0.406136752	2
14GH	1	2015_2016	SE	0.402259259	1
14GH	2	2015_2016	SE	0.151684211	2
14GH	F	2015_2016	SE	0.210795322	1
14GH	M	2015_2016	SE	0.37187037	2
14GS	1	2015_2016	SE	0.363816667	1
14GS	2	2015_2016	SE	0.345266667	2
14GS	F	2015_2016	SE	0.138044444	1
14GS	M	2015_2016	SE	0.355727778	2
14HA	1	2015_2016	SE	0.417905983	1
14HA	2	2015_2016	SE	0.277403509	2
14HA	F	2015_2016	SE	0.238181287	1
14HA	M	2015_2016	SE	0.452290598	2
14HB	single	2015_2016	SE	0.287771044	1
14HC	1	2015_2016	SE	0.323362963	1
14HC	2	2015_2016	SE	0.30012963	2
14HC	F	2015_2016	SE	0.15508642	1
14HC	M	2015_2016	SE	0.302081481	2
14HT	1	2015_2016	SE	0.023155556	1
14HT	2	2015_2016	SE	0.301117647	2
14HT	F	2015_2016	SE	0.043183007	1
14HT	M	2015_2016	SE	0.294985185	2
6AQ	1	2012_2013	SE	0.392330357	1
6AQ	2	2012_2013	SE	0.390111111	2
6AQ	F	2012_2013	SE	0.215520833	1
6AQ	M	2012_2013	SE	0.452714286	2
6AX	1	2012_2013	SE	0.100971154	1
6AX	2	2012_2013	SE	0.377836538	2
6AX	F	2012_2013	SE	0.103461538	1
6AX	M	2012_2013	SE	0.346221154	2
6CI	single	2012_2013	SE	0.101119816	1
6CM	1	2012_2013	SE	0.075666667	1
6CM	2	2012_2013	SE	0.270232143	2
6CM	F	2012_2013	SE	0.08210119	1
6CM	M	2012_2013	SE	0.432958333	2
6CX	1	2012_2013	SE	0.068296875	1
6CX	2	2012_2013	SE	0.143891667	2
6CX	F	2012_2013	SE	0.072441667	1
6CX	M	2012_2013	SE	0.25490625	2
6DA	1	2012_2013	C	0.307548077	1
6DA	2	2012_2013	C	0.116057143	2
6DA	F	2012_2013	C	0.228482143	1
6DA	M	2012_2013	C	0.156661538	2
6DG	single	2012_2013	C	0.207839844	1
6DI	1	2012_2013	C	0.216072917	1
6DI	2	2012_2013	C	0.168671053	2
6DI	F	2012_2013	C	0.118934211	1
6DI	M	2012_2013	C	0.324041667	2
6DO	1	2012_2013	C	0.296083333	1
6DO	2	2012_2013	C	0.347194444	2
6DO	F	2012_2013	C	0.222201389	1
6DO	M	2012_2013	C	0.346308333	2
6DP	1	2012_2013	C	0.289979167	1
6DP	2	2012_2013	C	0.22369	2
6DP	F	2012_2013	C	0.310825	1
6DP	M	2012_2013	C	0.297791667	2
6DU	1	2012_2013	C	0.325205357	1
6DU	2	2012_2013	C	0.130911765	2
6DU	F	2012_2013	C	0.289963235	1
6DU	M	2012_2013	C	0.133741071	2
6ED	single	2012_2013	C	0.349479798	1
6EG	1	2012_2013	C	0.14103125	1
6EG	2	2012_2013	C	0.125558824	2
6EG	F	2012_2013	C	0.104264706	1
6EG	M	2012_2013	C	0.284523438	2
S063	1	2015_2016	C	0.197383333	1
S063	2	2015_2016	C	0.205061728	2
S063	F	2015_2016	C	0.179753086	1
S063	M	2015_2016	C	0.31365	2
S068	single	2015_2016	C	0.220825806	1
S072	1	2015_2016	C	0.279505051	1
S072	2	2015_2016	C	0.188571429	2
S072	F	2015_2016	C	0.125328042	1
S072	M	2015_2016	C	0.345606061	2
S074	single	2015_2016	C	0.304983165	1
S075	1	2015_2016	C	0.238707071	1
S075	2	2015_2016	C	0.096953704	2
S075	F	2015_2016	C	0.229623457	1
S075	M	2015_2016	C	0.154318182	2
S090	1	2015_2016	C	0.282194444	1
S090	2	2015_2016	C	0.246159722	2
S090	F	2015_2016	C	0.151013889	1
S090	M	2015_2016	C	0.390685185	2
S091	1	2015_2016	C	0.26291358	1
S091	2	2015_2016	C	0.169808642	2
S091	F	2015_2016	C	0.117771605	1
S091	M	2015_2016	C	0.308469136	2
S095	single	2015_2016	C	0.225060932	1
S096	1	2015_2016	C	0.341373737	1
S096	2	2015_2016	C	0.152347826	2
S096	F	2015_2016	C	0.163144928	1
S096	M	2015_2016	C	0.334232323	2
S105	1	2015_2016	C	0.309722222	1
S105	2	2015_2016	C	0.362383333	2
S105	F	2015_2016	C	0.127738889	1
S105	M	2015_2016	C	0.3929	2
S107	single	2015_2016	C	0.235350694	1
S108	1	2015_2016	C	0.328376068	1
S108	2	2015_2016	C	0.2231875	2
S108	F	2015_2016	C	0.295782828	1
S108	M	2015_2016	C	0.310317308	2
S109	single	2015_2016	C	0.186025862	1
