# Supplementary material for: Intra-tropical movements as a beneficial strategy for Palearctic migratory birds
Source: R Soc Open Sci. 2018 Jan 3;5(1):171675. doi: 10.1098/rsos.171675 (PMC5792944; doi:10.1098/rsos.171675)
Supplement: Data used for the analysis of change in weekly NDVI around arrival and departure [file rsos171675supp5.txt]

logger	type	delta	popul	year	dist
10KR	arr1	0.024222222	C	2014_2015	NA
10LJ	arr1	0.018555556	C	2014_2015	NA
10LU	arr1	-0.027888889	C	2014_2015	NA
10LZ	arr1	0.020333333	C	2014_2015	NA
10SY	arr1	0.022	C	2014_2015	NA
10TF	arr1	-0.000333333	C	2014_2015	NA
10TH	arr1	0.007444444	C	2014_2015	NA
10UM	arr1	0.043555556	C	2014_2015	NA
14AZ	arr1	0.008333333	SE	2015_2016	NA
14FF	arr1	0.026555556	SE	2015_2016	NA
14GF	arr1	0.017666667	SE	2015_2016	NA
14GG	arr1	0.0415	SE	2015_2016	NA
14GH	arr1	0.022	SE	2015_2016	NA
14GS	arr1	0.027555556	SE	2015_2016	NA
14HA	arr1	0.011222222	SE	2015_2016	NA
14HC	arr1	0.010444444	SE	2015_2016	NA
14HT	arr1	0.004	SE	2015_2016	NA
6AQ	arr1	0.017375	SE	2012_2013	NA
6AX	arr1	-0.00725	SE	2012_2013	NA
6CM	arr1	0.014375	SE	2012_2013	NA
6CX	arr1	0.010875	SE	2012_2013	NA
6DA	arr1	0.017625	C	2012_2013	NA
6DI	arr1	0.010875	C	2012_2013	NA
6DO	arr1	0.02275	C	2012_2013	NA
6DP	arr1	0.03575	C	2012_2013	NA
6DU	arr1	0.040125	C	2012_2013	NA
6EG	arr1	0.00925	C	2012_2013	NA
S063	arr1	0.014333333	C	2015_2016	NA
S072	arr1	-0.004555556	C	2015_2016	NA
S075	arr1	0.034666667	C	2015_2016	NA
S090	arr1	0.010777778	C	2015_2016	NA
S091	arr1	-0.005888889	C	2015_2016	NA
S096	arr1	0.028	C	2015_2016	NA
S105	arr1	0.031444444	C	2015_2016	NA
S108	arr1	0.026111111	C	2015_2016	NA
10KR	arr2	-0.024888889	C	2014_2015	NA
10LJ	arr2	-0.020888889	C	2014_2015	NA
10LU	arr2	-0.018888889	C	2014_2015	NA
10LZ	arr2	-0.054222222	C	2014_2015	NA
10SY	arr2	-0.032777778	C	2014_2015	NA
10TF	arr2	-0.028111111	C	2014_2015	NA
10TH	arr2	-0.042222222	C	2014_2015	NA
10UM	arr2	0.011555556	C	2014_2015	NA
14AZ	arr2	-0.000777778	SE	2015_2016	NA
14FF	arr2	-0.033222222	SE	2015_2016	NA
14GF	arr2	-0.015888889	SE	2015_2016	NA
14GG	arr2	-0.036555556	SE	2015_2016	NA
14GH	arr2	-0.05	SE	2015_2016	NA
14GS	arr2	-0.059333333	SE	2015_2016	NA
14HA	arr2	-0.031555556	SE	2015_2016	NA
14HC	arr2	-0.037333333	SE	2015_2016	NA
14HT	arr2	-0.033222222	SE	2015_2016	NA
6AQ	arr2	0.005	SE	2012_2013	NA
6AX	arr2	-0.01025	SE	2012_2013	NA
6CM	arr2	-0.033375	SE	2012_2013	NA
6CX	arr2	-0.015375	SE	2012_2013	NA
6DA	arr2	-0.0166	C	2012_2013	NA
6DI	arr2	-0.05125	C	2012_2013	NA
6DO	arr2	-0.011	C	2012_2013	NA
6DP	arr2	-0.0025	C	2012_2013	NA
6DU	arr2	0.008	C	2012_2013	NA
6EG	arr2	-0.022	C	2012_2013	NA
S063	arr2	-0.008222222	C	2015_2016	NA
S072	arr2	-0.039444444	C	2015_2016	NA
S075	arr2	-0.0325	C	2015_2016	NA
S090	arr2	-0.036666667	C	2015_2016	NA
S091	arr2	-0.047444444	C	2015_2016	NA
S096	arr2	-0.043111111	C	2015_2016	NA
S105	arr2	-0.024888889	C	2015_2016	NA
S108	arr2	-0.016875	C	2015_2016	NA
10KR	dep1	-0.004888889	C	2014_2015	NA
10LJ	dep1	-0.032	C	2014_2015	NA
10LU	dep1	-0.018777778	C	2014_2015	NA
10LZ	dep1	-0.031111111	C	2014_2015	NA
10SY	dep1	-0.016	C	2014_2015	NA
10TF	dep1	-0.007888889	C	2014_2015	NA
10TH	dep1	-0.048222222	C	2014_2015	NA
10UM	dep1	-0.022444444	C	2014_2015	NA
14AZ	dep1	-0.017111111	SE	2015_2016	NA
14FF	dep1	-0.051777778	SE	2015_2016	NA
14GF	dep1	-0.023666667	SE	2015_2016	NA
14GG	dep1	-0.01325	SE	2015_2016	NA
14GH	dep1	-0.038	SE	2015_2016	NA
14GS	dep1	-0.024333333	SE	2015_2016	NA
14HA	dep1	-0.039	SE	2015_2016	NA
14HC	dep1	-0.025555556	SE	2015_2016	NA
14HT	dep1	0.003555556	SE	2015_2016	NA
6AQ	dep1	-0.045	SE	2012_2013	NA
6AX	dep1	0.002625	SE	2012_2013	NA
6CM	dep1	0.003	SE	2012_2013	NA
6CX	dep1	-0.00225	SE	2012_2013	NA
6DA	dep1	-0.039375	C	2012_2013	NA
6DI	dep1	-0.0155	C	2012_2013	NA
6DO	dep1	-0.03275	C	2012_2013	NA
6DP	dep1	-0.000375	C	2012_2013	NA
6DU	dep1	-0.013125	C	2012_2013	NA
6EG	dep1	-0.00025	C	2012_2013	NA
S063	dep1	0.017777778	C	2015_2016	NA
S072	dep1	-0.027444444	C	2015_2016	NA
S075	dep1	0.018444444	C	2015_2016	NA
S090	dep1	-0.026333333	C	2015_2016	NA
S091	dep1	-0.029888889	C	2015_2016	NA
S096	dep1	-0.042222222	C	2015_2016	NA
S105	dep1	-0.059444444	C	2015_2016	NA
S108	dep1	-0.005222222	C	2015_2016	NA
10LJ	dep2	0.048333333	C	2014_2015	NA
10LU	dep2	0.030888889	C	2014_2015	NA
10SY	dep2	0.010888889	C	2014_2015	NA
10TF	dep2	0.024333333	C	2014_2015	NA
10TH	dep2	0.018111111	C	2014_2015	NA
14AZ	dep2	0.000222222	SE	2015_2016	NA
14FF	dep2	0.074555556	SE	2015_2016	NA
14GF	dep2	0.007333333	SE	2015_2016	NA
14GG	dep2	0.040222222	SE	2015_2016	NA
14GH	dep2	0.005	SE	2015_2016	NA
14GS	dep2	0.006222222	SE	2015_2016	NA
14HA	dep2	0.073888889	SE	2015_2016	NA
14HC	dep2	0.005555556	SE	2015_2016	NA
14HT	dep2	0.019333333	SE	2015_2016	NA
6AQ	dep2	0.0475	SE	2012_2013	NA
6AX	dep2	0.0125	SE	2012_2013	NA
6CM	dep2	0.05225	SE	2012_2013	NA
6CX	dep2	-0.009875	SE	2012_2013	NA
6DA	dep2	0.0206	C	2012_2013	NA
6DI	dep2	0.028	C	2012_2013	NA
6DO	dep2	-0.017	C	2012_2013	NA
6DP	dep2	0.037	C	2012_2013	NA
6DU	dep2	0.0095	C	2012_2013	NA
6EG	dep2	-0.010625	C	2012_2013	NA
S063	dep2	0.052555556	C	2015_2016	NA
S072	dep2	0.045888889	C	2015_2016	NA
S075	dep2	0.0285	C	2015_2016	NA
S090	dep2	0.037222222	C	2015_2016	NA
S091	dep2	0.059	C	2015_2016	NA
S096	dep2	0.040666667	C	2015_2016	NA
S105	dep2	0.047444444	C	2015_2016	NA
S108	dep2	0.0615	C	2015_2016	NA
14ES	arrsingle	0.037777778	SE	2015_2016	NA
14GD	arrsingle	0.019111111	SE	2015_2016	NA
14HB	arrsingle	0.001444444	SE	2015_2016	NA
6CI	arrsingle	0	SE	2012_2013	NA
6DG	arrsingle	0.02275	C	2012_2013	NA
6ED	arrsingle	0.040166667	C	2012_2013	NA
S068	arrsingle	0.0326	C	2015_2016	NA
S074	arrsingle	0.023777778	C	2015_2016	NA
S095	arrsingle	0.018333333	C	2015_2016	NA
S107	arrsingle	0.018111111	C	2015_2016	NA
S109	arrsingle	0.018125	C	2015_2016	NA
14ES	depsingle	0.004	SE	2015_2016	NA
14GD	depsingle	0.027111111	SE	2015_2016	NA
6CI	depsingle	-0.002	SE	2012_2013	NA
6DG	depsingle	0.009625	C	2012_2013	NA
6ED	depsingle	0.014333333	C	2012_2013	NA
S068	depsingle	0.016	C	2015_2016	NA
S074	depsingle	0.009333333	C	2015_2016	NA
S095	depsingle	0.043666667	C	2015_2016	NA
S107	depsingle	0.01	C	2015_2016	NA
S109	depsingle	0.00075	C	2015_2016	NA
10KR	between	0.061888889	C	2014_2015	530.8019
10LJ	between	0.041	C	2014_2015	470.0262
10LU	between	0.142666667	C	2014_2015	727.3493
10LZ	between	0.042333333	C	2014_2015	1400.7412
10SY	between	0.093111111	C	2014_2015	582.8066
10TF	between	0.206666667	C	2014_2015	965.5037
10TH	between	0.013	C	2014_2015	1581.4221
10UM	between	0.146444444	C	2014_2015	555.628
14AZ	between	-0.051222222	SE	2015_2016	586.0485
14FF	between	0.004	SE	2015_2016	1398.3418
14GF	between	-0.011333333	SE	2015_2016	661.2502
14GG	between	0.17975	SE	2015_2016	733.2416
14GH	between	-0.129777778	SE	2015_2016	1163.0327
14GS	between	0.134333333	SE	2015_2016	1977.9872
14HA	between	-0.008333333	SE	2015_2016	584.7175
14HC	between	0.058888889	SE	2015_2016	2033.3755
14HT	between	0.255555556	SE	2015_2016	2476.1659
6AQ	between	0.183375	SE	2012_2013	1284.509
6AX	between	0.2535	SE	2012_2013	1890.1271
6CM	between	0.318375	SE	2012_2013	1111.1623
6CX	between	0.085875	SE	2012_2013	394.351
6DA	between	-0.199625	C	2012_2013	378.896
6DI	between	0.08775	C	2012_2013	419.1384
6DO	between	0.046375	C	2012_2013	671.2365
6DP	between	0.00575	C	2012_2013	769.8487
6DU	between	-0.23925	C	2012_2013	407.1792
6EG	between	0.045375	C	2012_2013	409.5553
S063	between	0.060111111	C	2015_2016	656.0118
S072	between	0.088777778	C	2015_2016	1036.7217
S075	between	-0.184277778	C	2015_2016	958.5518
S090	between	0.086888889	C	2015_2016	571.0283
S091	between	0.016222222	C	2015_2016	602.4735
S096	between	-0.049	C	2015_2016	975.8708
S105	between	0.143111111	C	2015_2016	250.9065
S108	between	-0.050152778	C	2015_2016	262.4467
